# Supplementary material for: Exploring reproductive trajectories of youths of Oromia, Ethiopia: A life course approach
Source: PLoS One. 2022 Dec 30;17(12):e0279773. doi: 10.1371/journal.pone.0279773 (PMC9803128; doi:10.1371/journal.pone.0279773)
Supplement: S1 Appendix — (ZIP) [file pone.0279773.s001.zip]

Archive with 5 entries (5 files):
- Approval Findings Form 2016 Ethiopia DHS.pdf
- DHS-MOST-Approval May 2016.pdf
- Approval IRB Review Findings Form EthiopiaDHS2011.pdf
- EHNRI approval page EthiopiaDHS2011.pdf
- DHS5 Approval.pdf
